# Supplementary material for: The effect of worked material hardness on stone tool wear
Source: PLoS One. 2022 Oct 20;17(10):e0276166. doi: 10.1371/journal.pone.0276166 (PMC9584531; doi:10.1371/journal.pone.0276166)
Supplement: S1 File — (ZIP) [file pone.0276166.s002.zip]

Archive with 17 entries (17 files):
- Markdown Version/.RData
- Markdown Version/.Rhistory
- Markdown Version/~$mplementary parameters, results.docx
- Markdown Version/complementary parameters, results.docx
- Markdown Version/data-tribo-X50-0-1-3-5h-finalversionForR.csv
- Markdown Version/data-tribo-X50-0-5h-finalversionForR.csv
- Markdown Version/Fig 1.tif
- Markdown Version/Fig 2.tif
- Markdown Version/Fig 3.tif
- Markdown Version/Fig 4.tif
- Markdown Version/Fig 5.tif
- Markdown Version/Fig 6.tif
- Markdown Version/formula1.png
- Markdown Version/formula2.png
- Markdown Version/formula3.png
- Markdown Version/triboanalysisV6.html
- Markdown Version/triboanalysisV6.Rmd
