# Supplementary material for: The effect of worked material hardness on stone tool wear
Source: PLoS One. 2022 Oct 20;17(10):e0276166. doi: 10.1371/journal.pone.0276166 (PMC9584531; doi:10.1371/journal.pone.0276166)
Supplement: S1 File — (ZIP) [file pone.0276166.s002.zip › Markdown Version/data-tribo-X50-0-1-3-5h-finalversionForR.csv]

duration	mat	name	parameters	values	hardness	sample
1	beechwood	TRIBO_010_FLINT1	Sa	0.623151801	2.7	1
1	beechwood	TRIBO_010_FLINT1	Sal	0.623151801	2.7	1
1	beechwood	TRIBO_010_FLINT1	Spc	3.394617971	2.7	1
1	beechwood	TRIBO_010_FLINT1	Smr1	12.17929054	2.7	1
1	beechwood	TRIBO_010_FLINT1	Str	0.67884	2.7	1
1	beechwood	TRIBO_010_FLINT1	Std	16.7431	2.7	1
1	beechwood	TRIBO_010_FLINT1	Spk	0.898241	2.7	1
1	beechwood	TRIBO_010_FLINT1	Sk	1.27607	2.7	1
1	beechwood	TRIBO_010_FLINT1	Sa	0.557926618	2.7	2
1	beechwood	TRIBO_010_FLINT1	Sal	11.1709425	2.7	2
1	beechwood	TRIBO_010_FLINT1	Spc	2.532447271	2.7	2
1	beechwood	TRIBO_010_FLINT1	Smr1	12.49872706	2.7	2
1	beechwood	TRIBO_010_FLINT1	Str	0.776977	2.7	2
1	beechwood	TRIBO_010_FLINT1	Std	135.993	2.7	2
1	beechwood	TRIBO_010_FLINT1	Spk	0.994973	2.7	2
1	beechwood	TRIBO_010_FLINT1	Sk	1.46254	2.7	2
1	beechwood	TRIBO_010_FLINT1	Sa	0.891728251	2.7	3
1	beechwood	TRIBO_010_FLINT1	Sal	11.28056853	2.7	3
1	beechwood	TRIBO_010_FLINT1	Spc	6.773752797	2.7	3
1	beechwood	TRIBO_010_FLINT1	Smr1	11.89309995	2.7	3
1	beechwood	TRIBO_010_FLINT1	Str	0.83568	2.7	3
1	beechwood	TRIBO_010_FLINT1	Std	13.2507	2.7	3
1	beechwood	TRIBO_010_FLINT1	Spk	1.32021	2.7	3
1	beechwood	TRIBO_010_FLINT1	Sk	1.56388	2.7	3
3	beechwood	TRIBO_010_FLINT1	Sa	0.25323163	2.7	4
3	beechwood	TRIBO_010_FLINT1	Sal	16.02311669	2.7	4
3	beechwood	TRIBO_010_FLINT1	Spc	0.773102096	2.7	4
3	beechwood	TRIBO_010_FLINT1	Smr1	9.967938888	2.7	4
3	beechwood	TRIBO_010_FLINT1	Str	0.728218	2.7	4
3	beechwood	TRIBO_010_FLINT1	Std	95.4855	2.7	4
3	beechwood	TRIBO_010_FLINT1	Spk	0.264756	2.7	4
3	beechwood	TRIBO_010_FLINT1	Sk	0.476641	2.7	4
3	beechwood	TRIBO_010_FLINT1	Sa	0.294535519	2.7	5
3	beechwood	TRIBO_010_FLINT1	Sal	14.85562002	2.7	5
3	beechwood	TRIBO_010_FLINT1	Spc	1.699270234	2.7	5
3	beechwood	TRIBO_010_FLINT1	Smr1	10.78010876	2.7	5
3	beechwood	TRIBO_010_FLINT1	Str	0.79576	2.7	5
3	beechwood	TRIBO_010_FLINT1	Std	2.75763	2.7	5
3	beechwood	TRIBO_010_FLINT1	Spk	0.347092	2.7	5
3	beechwood	TRIBO_010_FLINT1	Sk	0.601801	2.7	5
3	beechwood	TRIBO_010_FLINT1	Sa	0.25953123	2.7	6
3	beechwood	TRIBO_010_FLINT1	Sal	20.87916431	2.7	6
3	beechwood	TRIBO_010_FLINT1	Spc	1.867088556	2.7	6
3	beechwood	TRIBO_010_FLINT1	Smr1	9.611942564	2.7	6
3	beechwood	TRIBO_010_FLINT1	Str	0.722497	2.7	6
3	beechwood	TRIBO_010_FLINT1	Std	69.2424	2.7	6
3	beechwood	TRIBO_010_FLINT1	Spk	0.288615	2.7	6
3	beechwood	TRIBO_010_FLINT1	Sk	0.471611	2.7	6
3	beechwood	TRIBO_010_FLINT1	Sa	0.369326654	2.7	7
3	beechwood	TRIBO_010_FLINT1	Sal	18.05381755	2.7	7
3	beechwood	TRIBO_010_FLINT1	Spc	1.914564393	2.7	7
3	beechwood	TRIBO_010_FLINT1	Smr1	13.78716826	2.7	7
3	beechwood	TRIBO_010_FLINT1	Str	0.528604	2.7	7
3	beechwood	TRIBO_010_FLINT1	Std	65.7472	2.7	7
3	beechwood	TRIBO_010_FLINT1	Spk	0.376455	2.7	7
3	beechwood	TRIBO_010_FLINT1	Sk	0.546332	2.7	7
5	beechwood	TRIBO_010_FLINT1	Sa	0.303850643	2.7	8
5	beechwood	TRIBO_010_FLINT1	Sal	14.59225298	2.7	8
5	beechwood	TRIBO_010_FLINT1	Spc	1.150067507	2.7	8
5	beechwood	TRIBO_010_FLINT1	Smr1	8.031688371	2.7	8
5	beechwood	TRIBO_010_FLINT1	Str	0.747763	2.7	8
5	beechwood	TRIBO_010_FLINT1	Std	95.7443	2.7	8
5	beechwood	TRIBO_010_FLINT1	Spk	0.339538	2.7	8
5	beechwood	TRIBO_010_FLINT1	Sk	0.568631	2.7	8
5	beechwood	TRIBO_010_FLINT1	Sa	0.320899835	2.7	9
5	beechwood	TRIBO_010_FLINT1	Sal	20.38565484	2.7	9
5	beechwood	TRIBO_010_FLINT1	Spc	1.219541498	2.7	9
5	beechwood	TRIBO_010_FLINT1	Smr1	15.39120432	2.7	9
5	beechwood	TRIBO_010_FLINT1	Str	0.257196	2.7	9
5	beechwood	TRIBO_010_FLINT1	Std	95.2443	2.7	9
5	beechwood	TRIBO_010_FLINT1	Spk	0.221219	2.7	9
5	beechwood	TRIBO_010_FLINT1	Sk	0.420824	2.7	9
5	beechwood	TRIBO_010_FLINT1	Sa	0.296810137	2.7	10
5	beechwood	TRIBO_010_FLINT1	Sal	16.06269185	2.7	10
5	beechwood	TRIBO_010_FLINT1	Spc	0.852705327	2.7	10
5	beechwood	TRIBO_010_FLINT1	Smr1	9.190772706	2.7	10
5	beechwood	TRIBO_010_FLINT1	Str	0.563177	2.7	10
5	beechwood	TRIBO_010_FLINT1	Std	87.7499	2.7	10
5	beechwood	TRIBO_010_FLINT1	Spk	0.199817	2.7	10
5	beechwood	TRIBO_010_FLINT1	Sk	0.526773	2.7	10
5	beechwood	TRIBO_010_FLINT1	Sa	0.137199263	2.7	11
5	beechwood	TRIBO_010_FLINT1	Sal	15.0248362	2.7	11
5	beechwood	TRIBO_010_FLINT1	Spc	0.728111368	2.7	11
5	beechwood	TRIBO_010_FLINT1	Smr1	11.74194347	2.7	11
5	beechwood	TRIBO_010_FLINT1	Str	0.465664	2.7	11
5	beechwood	TRIBO_010_FLINT1	Std	88.0035	2.7	11
5	beechwood	TRIBO_010_FLINT1	Spk	0.0792157	2.7	11
5	beechwood	TRIBO_010_FLINT1	Sk	0.143755	2.7	11
5	beechwood	TRIBO_010_FLINT1	Sa	0.364689782	2.7	12
5	beechwood	TRIBO_010_FLINT1	Sal	22.49320818	2.7	12
5	beechwood	TRIBO_010_FLINT1	Spc	1.732349986	2.7	12
5	beechwood	TRIBO_010_FLINT1	Smr1	9.221093655	2.7	12
5	beechwood	TRIBO_010_FLINT1	Str	0.609792	2.7	12
5	beechwood	TRIBO_010_FLINT1	Std	80.2511	2.7	12
5	beechwood	TRIBO_010_FLINT1	Spk	0.223331	2.7	12
5	beechwood	TRIBO_010_FLINT1	Sk	0.492248	2.7	12
1	antler	TRIBO_011_FLINT1	Sa	0.437373845	3.2	13
1	antler	TRIBO_011_FLINT1	Sal	14.29088799	3.2	13
1	antler	TRIBO_011_FLINT1	Spc	2.593425419	3.2	13
1	antler	TRIBO_011_FLINT1	Smr1	12.22164408	3.2	13
1	antler	TRIBO_011_FLINT1	Str	0.579818	3.2	13
1	antler	TRIBO_011_FLINT1	Std	176.015	3.2	13
1	antler	TRIBO_011_FLINT1	Spk	0.559382	3.2	13
1	antler	TRIBO_011_FLINT1	Sk	1.09933	3.2	13
1	antler	TRIBO_011_FLINT1	Sa	0.413568029	3.2	14
1	antler	TRIBO_011_FLINT1	Sal	15.11682854	3.2	14
1	antler	TRIBO_011_FLINT1	Spc	2.384073718	3.2	14
1	antler	TRIBO_011_FLINT1	Smr1	11.30387293	3.2	14
1	antler	TRIBO_011_FLINT1	Str	0.788612	3.2	14
1	antler	TRIBO_011_FLINT1	Std	171.006	3.2	14
1	antler	TRIBO_011_FLINT1	Spk	0.493147	3.2	14
1	antler	TRIBO_011_FLINT1	Sk	0.938994	3.2	14
3	antler	TRIBO_011_FLINT1	Sa	0.878827856	3.2	15
3	antler	TRIBO_011_FLINT1	Sal	32.02203802	3.2	15
3	antler	TRIBO_011_FLINT1	Spc	9.038261576	3.2	15
3	antler	TRIBO_011_FLINT1	Smr1	1.124991838	3.2	15
3	antler	TRIBO_011_FLINT1	Str	0.121943	3.2	15
3	antler	TRIBO_011_FLINT1	Std	30.7491	3.2	15
3	antler	TRIBO_011_FLINT1	Spk	0.807846	3.2	15
3	antler	TRIBO_011_FLINT1	Sk	1.42015	3.2	15
3	antler	TRIBO_011_FLINT1	Sa	0.432174209	3.2	16
3	antler	TRIBO_011_FLINT1	Sal	15.50816593	3.2	16
3	antler	TRIBO_011_FLINT1	Spc	2.390466202	3.2	16
3	antler	TRIBO_011_FLINT1	Smr1	12.101935	3.2	16
3	antler	TRIBO_011_FLINT1	Str	0.756464	3.2	16
3	antler	TRIBO_011_FLINT1	Std	95.4947	3.2	16
3	antler	TRIBO_011_FLINT1	Spk	0.812165	3.2	16
3	antler	TRIBO_011_FLINT1	Sk	0.850892	3.2	16
3	antler	TRIBO_011_FLINT1	Sa	0.576863177	3.2	17
3	antler	TRIBO_011_FLINT1	Sal	14.78622384	3.2	17
3	antler	TRIBO_011_FLINT1	Spc	2.816903036	3.2	17
3	antler	TRIBO_011_FLINT1	Smr1	10.73201731	3.2	17
3	antler	TRIBO_011_FLINT1	Str	0.396931	3.2	17
3	antler	TRIBO_011_FLINT1	Std	95.4901	3.2	17
3	antler	TRIBO_011_FLINT1	Spk	0.606954	3.2	17
3	antler	TRIBO_011_FLINT1	Sk	1.31953	3.2	17
5	antler	TRIBO_011_FLINT1	Sa	0.573377347	3.2	18
5	antler	TRIBO_011_FLINT1	Sal	14.72973093	3.2	18
5	antler	TRIBO_011_FLINT1	Spc	2.527415757	3.2	18
5	antler	TRIBO_011_FLINT1	Smr1	10.4088914	3.2	18
5	antler	TRIBO_011_FLINT1	Str	0.626551	3.2	18
5	antler	TRIBO_011_FLINT1	Std	12.744	3.2	18
5	antler	TRIBO_011_FLINT1	Spk	0.575982	3.2	18
5	antler	TRIBO_011_FLINT1	Sk	1.21548	3.2	18
5	antler	TRIBO_011_FLINT1	Sa	0.399105832	3.2	19
5	antler	TRIBO_011_FLINT1	Sal	17.29295543	3.2	19
5	antler	TRIBO_011_FLINT1	Spc	1.560333712	3.2	19
5	antler	TRIBO_011_FLINT1	Smr1	13.97180505	3.2	19
5	antler	TRIBO_011_FLINT1	Str	0.697973	3.2	19
5	antler	TRIBO_011_FLINT1	Std	176.251	3.2	19
5	antler	TRIBO_011_FLINT1	Spk	0.584228	3.2	19
5	antler	TRIBO_011_FLINT1	Sk	0.782288	3.2	19
5	antler	TRIBO_011_FLINT1	Sa	0.42959267	3.2	20
5	antler	TRIBO_011_FLINT1	Sal	12.37878599	3.2	20
5	antler	TRIBO_011_FLINT1	Spc	1.99606517	3.2	20
5	antler	TRIBO_011_FLINT1	Smr1	11.63783367	3.2	20
5	antler	TRIBO_011_FLINT1	Str	0.467212	3.2	20
5	antler	TRIBO_011_FLINT1	Std	84.9978	3.2	20
5	antler	TRIBO_011_FLINT1	Spk	0.757039	3.2	20
5	antler	TRIBO_011_FLINT1	Sk	1.06414	3.2	20
5	antler	TRIBO_011_FLINT1	Sa	0.651034817	3.2	21
5	antler	TRIBO_011_FLINT1	Sal	12.69656396	3.2	21
5	antler	TRIBO_011_FLINT1	Spc	2.407158381	3.2	21
5	antler	TRIBO_011_FLINT1	Smr1	10.30845334	3.2	21
5	antler	TRIBO_011_FLINT1	Str	0.440457	3.2	21
5	antler	TRIBO_011_FLINT1	Std	18.9966	3.2	21
5	antler	TRIBO_011_FLINT1	Spk	0.612574	3.2	21
5	antler	TRIBO_011_FLINT1	Sk	1.12509	3.2	21
5	antler	TRIBO_011_FLINT1	Sa	0.774924952	3.2	22
5	antler	TRIBO_011_FLINT1	Sal	14.32425636	3.2	22
5	antler	TRIBO_011_FLINT1	Spc	2.5286094	3.2	22
5	antler	TRIBO_011_FLINT1	Smr1	9.911065526	3.2	22
5	antler	TRIBO_011_FLINT1	Str	0.399461	3.2	22
5	antler	TRIBO_011_FLINT1	Std	22.5019	3.2	22
5	antler	TRIBO_011_FLINT1	Spk	0.800624	3.2	22
5	antler	TRIBO_011_FLINT1	Sk	1.47256	3.2	22
5	antler	TRIBO_022_FLINT1	Sa	0.439466991	3.2	23
5	antler	TRIBO_022_FLINT1	Sal	11.25687443	3.2	23
5	antler	TRIBO_022_FLINT1	Spc	1.162161668	3.2	23
5	antler	TRIBO_022_FLINT1	Smr1	13.0576649	3.2	23
5	antler	TRIBO_022_FLINT1	Str	0.808652	3.2	23
5	antler	TRIBO_022_FLINT1	Std	125.51	3.2	23
5	antler	TRIBO_022_FLINT1	Spk	0.846841	3.2	23
5	antler	TRIBO_022_FLINT1	Sk	0.99262	3.2	23
5	antler	TRIBO_022_FLINT1	Sa	0.472816168	3.2	24
5	antler	TRIBO_022_FLINT1	Sal	13.12530432	3.2	24
5	antler	TRIBO_022_FLINT1	Spc	1.000033095	3.2	24
5	antler	TRIBO_022_FLINT1	Smr1	13.55384114	3.2	24
5	antler	TRIBO_022_FLINT1	Str	0.772666	3.2	24
5	antler	TRIBO_022_FLINT1	Std	175.756	3.2	24
5	antler	TRIBO_022_FLINT1	Spk	0.852919	3.2	24
5	antler	TRIBO_022_FLINT1	Sk	0.951892	3.2	24
5	antler	TRIBO_022_FLINT1	Sa	0.518637495	3.2	25
5	antler	TRIBO_022_FLINT1	Sal	17.06272939	3.2	25
5	antler	TRIBO_022_FLINT1	Spc	0.808719903	3.2	25
5	antler	TRIBO_022_FLINT1	Smr1	12.57400739	3.2	25
5	antler	TRIBO_022_FLINT1	Str	0.746429	3.2	25
5	antler	TRIBO_022_FLINT1	Std	119.745	3.2	25
5	antler	TRIBO_022_FLINT1	Spk	0.818236	3.2	25
5	antler	TRIBO_022_FLINT1	Sk	1.24136	3.2	25
5	antler	TRIBO_022_FLINT1	Sa	0.387597833	3.2	26
5	antler	TRIBO_022_FLINT1	Sal	11.39485934	3.2	26
5	antler	TRIBO_022_FLINT1	Spc	1.399941119	3.2	26
5	antler	TRIBO_022_FLINT1	Smr1	13.02301719	3.2	26
5	antler	TRIBO_022_FLINT1	Str	0.908975	3.2	26
5	antler	TRIBO_022_FLINT1	Std	95.2421	3.2	26
5	antler	TRIBO_022_FLINT1	Spk	0.721793	3.2	26
5	antler	TRIBO_022_FLINT1	Sk	0.905714	3.2	26
5	antler	TRIBO_022_FLINT1	Sa	0.351994163	3.2	27
5	antler	TRIBO_022_FLINT1	Sal	15.09580808	3.2	27
5	antler	TRIBO_022_FLINT1	Spc	0.473031124	3.2	27
5	antler	TRIBO_022_FLINT1	Smr1	10.80909611	3.2	27
5	antler	TRIBO_022_FLINT1	Str	0.832894	3.2	27
5	antler	TRIBO_022_FLINT1	Std	79.7588	3.2	27
5	antler	TRIBO_022_FLINT1	Spk	0.496943	3.2	27
5	antler	TRIBO_022_FLINT1	Sk	0.873568	3.2	27
1	bone	TRIBO_013_FLINT1	Sa	0.486021837	2.9	28
1	bone	TRIBO_013_FLINT1	Sal	14.9264935	2.9	28
1	bone	TRIBO_013_FLINT1	Spc	1.475644734	2.9	28
1	bone	TRIBO_013_FLINT1	Smr1	13.62713428	2.9	28
1	bone	TRIBO_013_FLINT1	Str	0.763595	2.9	28
1	bone	TRIBO_013_FLINT1	Std	84.7624	2.9	28
1	bone	TRIBO_013_FLINT1	Spk	0.677007	2.9	28
1	bone	TRIBO_013_FLINT1	Sk	1.18715	2.9	28
1	bone	TRIBO_013_FLINT1	Sa	0.470393626	2.9	29
1	bone	TRIBO_013_FLINT1	Sal	14.37913218	2.9	29
1	bone	TRIBO_013_FLINT1	Spc	1.602696301	2.9	29
1	bone	TRIBO_013_FLINT1	Smr1	12.14558087	2.9	29
1	bone	TRIBO_013_FLINT1	Str	0.918574	2.9	29
1	bone	TRIBO_013_FLINT1	Std	93.527	2.9	29
1	bone	TRIBO_013_FLINT1	Spk	0.703728	2.9	29
1	bone	TRIBO_013_FLINT1	Sk	1.28338	2.9	29
1	bone	TRIBO_013_FLINT1	Sa	0.46175781	2.9	30
1	bone	TRIBO_013_FLINT1	Sal	12.30774541	2.9	30
1	bone	TRIBO_013_FLINT1	Spc	1.449439455	2.9	30
1	bone	TRIBO_013_FLINT1	Smr1	11.69989285	2.9	30
1	bone	TRIBO_013_FLINT1	Str	0.720782	2.9	30
1	bone	TRIBO_013_FLINT1	Std	34.0057	2.9	30
1	bone	TRIBO_013_FLINT1	Spk	0.874449	2.9	30
1	bone	TRIBO_013_FLINT1	Sk	1.12626	2.9	30
1	bone	TRIBO_013_FLINT1	Sa	0.47080292	2.9	31
1	bone	TRIBO_013_FLINT1	Sal	12.43689709	2.9	31
1	bone	TRIBO_013_FLINT1	Spc	0.812583923	2.9	31
1	bone	TRIBO_013_FLINT1	Smr1	10.43158587	2.9	31
1	bone	TRIBO_013_FLINT1	Str	0.857491	2.9	31
1	bone	TRIBO_013_FLINT1	Std	84.7739	2.9	31
1	bone	TRIBO_013_FLINT1	Spk	0.551003	2.9	31
1	bone	TRIBO_013_FLINT1	Sk	1.2501	2.9	31
1	bone	TRIBO_013_FLINT1	Sa	0.392241944	2.9	32
1	bone	TRIBO_013_FLINT1	Sal	13.10661205	2.9	32
1	bone	TRIBO_013_FLINT1	Spc	0.567798326	2.9	32
1	bone	TRIBO_013_FLINT1	Smr1	10.75392467	2.9	32
1	bone	TRIBO_013_FLINT1	Str	0.785447	2.9	32
1	bone	TRIBO_013_FLINT1	Std	3.98629	2.9	32
1	bone	TRIBO_013_FLINT1	Spk	0.413933	2.9	32
1	bone	TRIBO_013_FLINT1	Sk	0.98014	2.9	32
3	bone	TRIBO_013_FLINT1	Sa	0.477213111	2.9	33
3	bone	TRIBO_013_FLINT1	Sal	12.56210962	2.9	33
3	bone	TRIBO_013_FLINT1	Spc	1.926118729	2.9	33
3	bone	TRIBO_013_FLINT1	Smr1	12.92776643	2.9	33
3	bone	TRIBO_013_FLINT1	Str	0.812675	2.9	33
3	bone	TRIBO_013_FLINT1	Std	176.745	2.9	33
3	bone	TRIBO_013_FLINT1	Spk	0.655942	2.9	33
3	bone	TRIBO_013_FLINT1	Sk	1.25815	2.9	33
3	bone	TRIBO_013_FLINT1	Sa	0.438458026	2.9	34
3	bone	TRIBO_013_FLINT1	Sal	10.9338115	2.9	34
3	bone	TRIBO_013_FLINT1	Spc	2.152026911	2.9	34
3	bone	TRIBO_013_FLINT1	Smr1	13.10383115	2.9	34
3	bone	TRIBO_013_FLINT1	Str	0.825937	2.9	34
3	bone	TRIBO_013_FLINT1	Std	121.737	2.9	34
3	bone	TRIBO_013_FLINT1	Spk	0.857132	2.9	34
3	bone	TRIBO_013_FLINT1	Sk	1.17992	2.9	34
3	bone	TRIBO_013_FLINT1	Sa	0.512764888	2.9	35
3	bone	TRIBO_013_FLINT1	Sal	15.4753532	2.9	35
3	bone	TRIBO_013_FLINT1	Spc	1.977197471	2.9	35
3	bone	TRIBO_013_FLINT1	Smr1	11.60090489	2.9	35
3	bone	TRIBO_013_FLINT1	Str	0.686743	2.9	35
3	bone	TRIBO_013_FLINT1	Std	79.0023	2.9	35
3	bone	TRIBO_013_FLINT1	Spk	0.946359	2.9	35
3	bone	TRIBO_013_FLINT1	Sk	1.03311	2.9	35
3	bone	TRIBO_013_FLINT1	Sa	0.444174041	2.9	36
3	bone	TRIBO_013_FLINT1	Sal	14.35713058	2.9	36
3	bone	TRIBO_013_FLINT1	Spc	1.190690247	2.9	36
3	bone	TRIBO_013_FLINT1	Smr1	10.39158918	2.9	36
3	bone	TRIBO_013_FLINT1	Str	0.776164	2.9	36
3	bone	TRIBO_013_FLINT1	Std	2.99395	2.9	36
3	bone	TRIBO_013_FLINT1	Spk	0.482973	2.9	36
3	bone	TRIBO_013_FLINT1	Sk	1.14542	2.9	36
3	bone	TRIBO_013_FLINT1	Sa	0.493956183	2.9	37
3	bone	TRIBO_013_FLINT1	Sal	13.06538777	2.9	37
3	bone	TRIBO_013_FLINT1	Spc	1.341051419	2.9	37
3	bone	TRIBO_013_FLINT1	Smr1	11.40266473	2.9	37
3	bone	TRIBO_013_FLINT1	Str	0.693627	2.9	37
3	bone	TRIBO_013_FLINT1	Std	3.73894	2.9	37
3	bone	TRIBO_013_FLINT1	Spk	0.559619	2.9	37
3	bone	TRIBO_013_FLINT1	Sk	1.18846	2.9	37
5	bone	TRIBO_013_FLINT1	Sa	0.388964788	2.9	38
5	bone	TRIBO_013_FLINT1	Sal	12.56179017	2.9	38
5	bone	TRIBO_013_FLINT1	Spc	0.927164294	2.9	38
5	bone	TRIBO_013_FLINT1	Smr1	11.18285978	2.9	38
5	bone	TRIBO_013_FLINT1	Str	0.827577	2.9	38
5	bone	TRIBO_013_FLINT1	Std	22.7529	2.9	38
5	bone	TRIBO_013_FLINT1	Spk	0.489102	2.9	38
5	bone	TRIBO_013_FLINT1	Sk	1.03394	2.9	38
5	bone	TRIBO_013_FLINT1	Sa	0.490718476	2.9	39
5	bone	TRIBO_013_FLINT1	Sal	13.48242208	2.9	39
5	bone	TRIBO_013_FLINT1	Spc	0.767100791	2.9	39
5	bone	TRIBO_013_FLINT1	Smr1	10.08414865	2.9	39
5	bone	TRIBO_013_FLINT1	Str	0.820266	2.9	39
5	bone	TRIBO_013_FLINT1	Std	95.239	2.9	39
5	bone	TRIBO_013_FLINT1	Spk	0.486507	2.9	39
5	bone	TRIBO_013_FLINT1	Sk	1.21238	2.9	39
5	bone	TRIBO_013_FLINT1	Sa	0.441140698	2.9	40
5	bone	TRIBO_013_FLINT1	Sal	12.6537519	2.9	40
5	bone	TRIBO_013_FLINT1	Spc	2.618193093	2.9	40
5	bone	TRIBO_013_FLINT1	Smr1	12.25858158	2.9	40
5	bone	TRIBO_013_FLINT1	Str	0.778821	2.9	40
5	bone	TRIBO_013_FLINT1	Std	133.744	2.9	40
5	bone	TRIBO_013_FLINT1	Spk	0.699378	2.9	40
5	bone	TRIBO_013_FLINT1	Sk	1.05949	2.9	40
5	bone	TRIBO_013_FLINT1	Sa	0.368206137	2.9	41
5	bone	TRIBO_013_FLINT1	Sal	12.79377803	2.9	41
5	bone	TRIBO_013_FLINT1	Spc	1.379609713	2.9	41
5	bone	TRIBO_013_FLINT1	Smr1	11.76978163	2.9	41
5	bone	TRIBO_013_FLINT1	Str	0.897087	2.9	41
5	bone	TRIBO_013_FLINT1	Std	95.4895	2.9	41
5	bone	TRIBO_013_FLINT1	Spk	0.4419	2.9	41
5	bone	TRIBO_013_FLINT1	Sk	0.910192	2.9	41
5	bone	TRIBO_013_FLINT1	Sa	0.429939065	2.9	42
5	bone	TRIBO_013_FLINT1	Sal	11.98727634	2.9	42
5	bone	TRIBO_013_FLINT1	Spc	1.203786266	2.9	42
5	bone	TRIBO_013_FLINT1	Smr1	11.59334029	2.9	42
5	bone	TRIBO_013_FLINT1	Str	0.757679	2.9	42
5	bone	TRIBO_013_FLINT1	Std	109.256	2.9	42
5	bone	TRIBO_013_FLINT1	Spk	0.545839	2.9	42
5	bone	TRIBO_013_FLINT1	Sk	1.08514	2.9	42
1	bone	TRIBO_008_FLINT1	Sa	0.888230699	2.9	43
1	bone	TRIBO_008_FLINT1	Sal	10.5391862	2.9	43
1	bone	TRIBO_008_FLINT1	Spc	3.246914344	2.9	43
1	bone	TRIBO_008_FLINT1	Smr1	15.54809632	2.9	43
1	bone	TRIBO_008_FLINT1	Str	0.798672	2.9	43
1	bone	TRIBO_008_FLINT1	Std	49.754	2.9	43
1	bone	TRIBO_008_FLINT1	Spk	2.26426	2.9	43
1	bone	TRIBO_008_FLINT1	Sk	1.91518	2.9	43
1	bone	TRIBO_008_FLINT1	Sa	0.427235817	2.9	44
1	bone	TRIBO_008_FLINT1	Sal	11.68074055	2.9	44
1	bone	TRIBO_008_FLINT1	Spc	2.080752263	2.9	44
1	bone	TRIBO_008_FLINT1	Smr1	11.13831831	2.9	44
1	bone	TRIBO_008_FLINT1	Str	0.900091	2.9	44
1	bone	TRIBO_008_FLINT1	Std	78.7467	2.9	44
1	bone	TRIBO_008_FLINT1	Spk	0.591661	2.9	44
1	bone	TRIBO_008_FLINT1	Sk	1.1267	2.9	44
3	bone	TRIBO_008_FLINT1	Sa	0.681389128	2.9	45
3	bone	TRIBO_008_FLINT1	Sal	17.81475937	2.9	45
3	bone	TRIBO_008_FLINT1	Spc	4.29742337	2.9	45
3	bone	TRIBO_008_FLINT1	Smr1	10.98245444	2.9	45
3	bone	TRIBO_008_FLINT1	Str	0.762941	2.9	45
3	bone	TRIBO_008_FLINT1	Std	155.742	2.9	45
3	bone	TRIBO_008_FLINT1	Spk	1.54673	2.9	45
3	bone	TRIBO_008_FLINT1	Sk	1.06345	2.9	45
3	bone	TRIBO_008_FLINT1	Sa	0.572383881	2.9	46
3	bone	TRIBO_008_FLINT1	Sal	10.75365109	2.9	46
3	bone	TRIBO_008_FLINT1	Spc	2.422014089	2.9	46
3	bone	TRIBO_008_FLINT1	Smr1	11.270464	2.9	46
3	bone	TRIBO_008_FLINT1	Str	0.68888	2.9	46
3	bone	TRIBO_008_FLINT1	Std	43.2512	2.9	46
3	bone	TRIBO_008_FLINT1	Spk	1.25224	2.9	46
3	bone	TRIBO_008_FLINT1	Sk	1.37506	2.9	46
3	bone	TRIBO_008_FLINT1	Sa	0.419997377	2.9	47
3	bone	TRIBO_008_FLINT1	Sal	10.35877287	2.9	47
3	bone	TRIBO_008_FLINT1	Spc	1.596952559	2.9	47
3	bone	TRIBO_008_FLINT1	Smr1	8.740253979	2.9	47
3	bone	TRIBO_008_FLINT1	Str	0.667219	2.9	47
3	bone	TRIBO_008_FLINT1	Std	60.0036	2.9	47
3	bone	TRIBO_008_FLINT1	Spk	0.355913	2.9	47
3	bone	TRIBO_008_FLINT1	Sk	0.994462	2.9	47
5	bone	TRIBO_008_FLINT1	Sa	0.412725628	2.9	48
5	bone	TRIBO_008_FLINT1	Sal	11.28956203	2.9	48
5	bone	TRIBO_008_FLINT1	Spc	1.051133421	2.9	48
5	bone	TRIBO_008_FLINT1	Smr1	9.525793745	2.9	48
5	bone	TRIBO_008_FLINT1	Str	0.680148	2.9	48
5	bone	TRIBO_008_FLINT1	Std	85.0014	2.9	48
5	bone	TRIBO_008_FLINT1	Spk	0.42769	2.9	48
5	bone	TRIBO_008_FLINT1	Sk	1.11968	2.9	48
5	bone	TRIBO_008_FLINT1	Sa	0.405346546	2.9	49
5	bone	TRIBO_008_FLINT1	Sal	13.6973855	2.9	49
5	bone	TRIBO_008_FLINT1	Spc	0.999498525	2.9	49
5	bone	TRIBO_008_FLINT1	Smr1	11.22011801	2.9	49
5	bone	TRIBO_008_FLINT1	Str	0.806447	2.9	49
5	bone	TRIBO_008_FLINT1	Std	146.24	2.9	49
5	bone	TRIBO_008_FLINT1	Spk	0.39183	2.9	49
5	bone	TRIBO_008_FLINT1	Sk	1.00309	2.9	49
5	bone	TRIBO_008_FLINT1	Sa	0.585701963	2.9	50
5	bone	TRIBO_008_FLINT1	Sal	14.13459853	2.9	50
5	bone	TRIBO_008_FLINT1	Spc	0.904607263	2.9	50
5	bone	TRIBO_008_FLINT1	Smr1	10.37494053	2.9	50
5	bone	TRIBO_008_FLINT1	Str	0.720857	2.9	50
5	bone	TRIBO_008_FLINT1	Std	117.004	2.9	50
5	bone	TRIBO_008_FLINT1	Spk	0.838416	2.9	50
5	bone	TRIBO_008_FLINT1	Sk	1.29173	2.9	50
5	bone	TRIBO_008_FLINT1	Sa	0.741281214	2.9	51
5	bone	TRIBO_008_FLINT1	Sal	16.20618639	2.9	51
5	bone	TRIBO_008_FLINT1	Spc	1.278361125	2.9	51
5	bone	TRIBO_008_FLINT1	Smr1	11.81727927	2.9	51
5	bone	TRIBO_008_FLINT1	Str	0.315732	2.9	51
5	bone	TRIBO_008_FLINT1	Std	136.01	2.9	51
5	bone	TRIBO_008_FLINT1	Spk	0.973061	2.9	51
5	bone	TRIBO_008_FLINT1	Sk	1.74884	2.9	51
5	bone	TRIBO_008_FLINT1	Sa	0.437469156	2.9	52
5	bone	TRIBO_008_FLINT1	Sal	13.48395146	2.9	52
5	bone	TRIBO_008_FLINT1	Spc	1.108263863	2.9	52
5	bone	TRIBO_008_FLINT1	Smr1	9.491522081	2.9	52
5	bone	TRIBO_008_FLINT1	Str	0.831166	2.9	52
5	bone	TRIBO_008_FLINT1	Std	107.004	2.9	52
5	bone	TRIBO_008_FLINT1	Spk	0.425255	2.9	52
5	bone	TRIBO_008_FLINT1	Sk	1.12743	2.9	52
1	sprucewood	TRIBO_015_FLINT1	Sa	0.130043681	0.1	53
1	sprucewood	TRIBO_015_FLINT1	Sal	21.06965233	0.1	53
1	sprucewood	TRIBO_015_FLINT1	Spc	2.125340865	0.1	53
1	sprucewood	TRIBO_015_FLINT1	Smr1	7.191748019	0.1	53
1	sprucewood	TRIBO_015_FLINT1	Str	0.443055	0.1	53
1	sprucewood	TRIBO_015_FLINT1	Std	43.755	0.1	53
1	sprucewood	TRIBO_015_FLINT1	Spk	0.0382605	0.1	53
1	sprucewood	TRIBO_015_FLINT1	Sk	0.0948803	0.1	53
1	sprucewood	TRIBO_015_FLINT1	Sa	0.248490053	0.1	54
1	sprucewood	TRIBO_015_FLINT1	Sal	13.30454739	0.1	54
1	sprucewood	TRIBO_015_FLINT1	Spc	2.156430616	0.1	54
1	sprucewood	TRIBO_015_FLINT1	Smr1	13.96782937	0.1	54
1	sprucewood	TRIBO_015_FLINT1	Str	0.788633	0.1	54
1	sprucewood	TRIBO_015_FLINT1	Std	93.5112	0.1	54
1	sprucewood	TRIBO_015_FLINT1	Spk	0.139083	0.1	54
1	sprucewood	TRIBO_015_FLINT1	Sk	0.246693	0.1	54
1	sprucewood	TRIBO_015_FLINT1	Sa	0.208340824	0.1	55
1	sprucewood	TRIBO_015_FLINT1	Sal	15.3739902	0.1	55
1	sprucewood	TRIBO_015_FLINT1	Spc	2.262007582	0.1	55
1	sprucewood	TRIBO_015_FLINT1	Smr1	6.870030557	0.1	55
1	sprucewood	TRIBO_015_FLINT1	Str	0.69656	0.1	55
1	sprucewood	TRIBO_015_FLINT1	Std	94.9956	0.1	55
1	sprucewood	TRIBO_015_FLINT1	Spk	0.102567	0.1	55
1	sprucewood	TRIBO_015_FLINT1	Sk	0.251531	0.1	55
1	sprucewood	TRIBO_015_FLINT1	Sa	0.206592969	0.1	56
1	sprucewood	TRIBO_015_FLINT1	Sal	16.75755108	0.1	56
1	sprucewood	TRIBO_015_FLINT1	Spc	2.102810049	0.1	56
1	sprucewood	TRIBO_015_FLINT1	Smr1	17.1236365	0.1	56
1	sprucewood	TRIBO_015_FLINT1	Str	0.73574	0.1	56
1	sprucewood	TRIBO_015_FLINT1	Std	163.257	0.1	56
1	sprucewood	TRIBO_015_FLINT1	Spk	0.135893	0.1	56
1	sprucewood	TRIBO_015_FLINT1	Sk	0.178529	0.1	56
1	sprucewood	TRIBO_015_FLINT1	Sa	0.396788405	0.1	57
1	sprucewood	TRIBO_015_FLINT1	Sal	16.51779497	0.1	57
1	sprucewood	TRIBO_015_FLINT1	Spc	2.279117038	0.1	57
1	sprucewood	TRIBO_015_FLINT1	Smr1	13.22649477	0.1	57
1	sprucewood	TRIBO_015_FLINT1	Str	0.649164	0.1	57
1	sprucewood	TRIBO_015_FLINT1	Std	85.248	0.1	57
1	sprucewood	TRIBO_015_FLINT1	Spk	0.478845	0.1	57
1	sprucewood	TRIBO_015_FLINT1	Sk	0.61967	0.1	57
3	sprucewood	TRIBO_015_FLINT1	Sa	0.351639149	0.1	58
3	sprucewood	TRIBO_015_FLINT1	Sal	13.53136778	0.1	58
3	sprucewood	TRIBO_015_FLINT1	Spc	1.06518858	0.1	58
3	sprucewood	TRIBO_015_FLINT1	Smr1	9.295883257	0.1	58
3	sprucewood	TRIBO_015_FLINT1	Str	0.792021	0.1	58
3	sprucewood	TRIBO_015_FLINT1	Std	95.2444	0.1	58
3	sprucewood	TRIBO_015_FLINT1	Spk	0.342253	0.1	58
3	sprucewood	TRIBO_015_FLINT1	Sk	0.860642	0.1	58
3	sprucewood	TRIBO_015_FLINT1	Sa	0.183325244	0.1	59
3	sprucewood	TRIBO_015_FLINT1	Sal	15.55417391	0.1	59
3	sprucewood	TRIBO_015_FLINT1	Spc	3.743247137	0.1	59
3	sprucewood	TRIBO_015_FLINT1	Smr1	8.669782169	0.1	59
3	sprucewood	TRIBO_015_FLINT1	Str	0.688764	0.1	59
3	sprucewood	TRIBO_015_FLINT1	Std	95.2388	0.1	59
3	sprucewood	TRIBO_015_FLINT1	Spk	0.0929252	0.1	59
3	sprucewood	TRIBO_015_FLINT1	Sk	0.247081	0.1	59
3	sprucewood	TRIBO_015_FLINT1	Sa	0.090125749	0.1	60
3	sprucewood	TRIBO_015_FLINT1	Sal	14.48294964	0.1	60
3	sprucewood	TRIBO_015_FLINT1	Spc	3.077432269	0.1	60
3	sprucewood	TRIBO_015_FLINT1	Smr1	14.02459884	0.1	60
3	sprucewood	TRIBO_015_FLINT1	Str	0.588831	0.1	60
3	sprucewood	TRIBO_015_FLINT1	Std	26.2532	0.1	60
3	sprucewood	TRIBO_015_FLINT1	Spk	0.0617438	0.1	60
3	sprucewood	TRIBO_015_FLINT1	Sk	0.0681087	0.1	60
3	sprucewood	TRIBO_015_FLINT1	Sa	0.165604042	0.1	61
3	sprucewood	TRIBO_015_FLINT1	Sal	14.54884376	0.1	61
3	sprucewood	TRIBO_015_FLINT1	Spc	1.039340907	0.1	61
3	sprucewood	TRIBO_015_FLINT1	Smr1	8.865452808	0.1	61
3	sprucewood	TRIBO_015_FLINT1	Str	0.681727	0.1	61
3	sprucewood	TRIBO_015_FLINT1	Std	30.0018	0.1	61
3	sprucewood	TRIBO_015_FLINT1	Spk	0.132453	0.1	61
3	sprucewood	TRIBO_015_FLINT1	Sk	0.247327	0.1	61
3	sprucewood	TRIBO_015_FLINT1	Sa	0.688425872	0.1	62
3	sprucewood	TRIBO_015_FLINT1	Sal	20.991757	0.1	62
3	sprucewood	TRIBO_015_FLINT1	Spc	2.926421758	0.1	62
3	sprucewood	TRIBO_015_FLINT1	Smr1	10.54912176	0.1	62
3	sprucewood	TRIBO_015_FLINT1	Str	0.893576	0.1	62
3	sprucewood	TRIBO_015_FLINT1	Std	84.4953	0.1	62
3	sprucewood	TRIBO_015_FLINT1	Spk	0.569398	0.1	62
3	sprucewood	TRIBO_015_FLINT1	Sk	1.77985	0.1	62
5	sprucewood	TRIBO_015_FLINT1	Sa	0.035456769	0.1	63
5	sprucewood	TRIBO_015_FLINT1	Sal	16.5458978	0.1	63
5	sprucewood	TRIBO_015_FLINT1	Spc	1.894790026	0.1	63
5	sprucewood	TRIBO_015_FLINT1	Smr1	9.85988061	0.1	63
5	sprucewood	TRIBO_015_FLINT1	Str	0.588265	0.1	63
5	sprucewood	TRIBO_015_FLINT1	Std	121.25	0.1	63
5	sprucewood	TRIBO_015_FLINT1	Spk	0.031044	0.1	63
5	sprucewood	TRIBO_015_FLINT1	Sk	0.054035	0.1	63
5	sprucewood	TRIBO_015_FLINT1	Sa	0.03121833	0.1	64
5	sprucewood	TRIBO_015_FLINT1	Sal	6.739021144	0.1	64
5	sprucewood	TRIBO_015_FLINT1	Spc	2.303466444	0.1	64
5	sprucewood	TRIBO_015_FLINT1	Smr1	9.770796354	0.1	64
5	sprucewood	TRIBO_015_FLINT1	Str	0.59754	0.1	64
5	sprucewood	TRIBO_015_FLINT1	Std	106.743	0.1	64
5	sprucewood	TRIBO_015_FLINT1	Spk	0.0192564	0.1	64
5	sprucewood	TRIBO_015_FLINT1	Sk	0.04526	0.1	64
5	sprucewood	TRIBO_015_FLINT1	Sa	0.023633607	0.1	65
5	sprucewood	TRIBO_015_FLINT1	Sal	16.09508078	0.1	65
5	sprucewood	TRIBO_015_FLINT1	Spc	0.170887918	0.1	65
5	sprucewood	TRIBO_015_FLINT1	Smr1	9.943384218	0.1	65
5	sprucewood	TRIBO_015_FLINT1	Str	0.662112	0.1	65
5	sprucewood	TRIBO_015_FLINT1	Std	154.249	0.1	65
5	sprucewood	TRIBO_015_FLINT1	Spk	0.0246008	0.1	65
5	sprucewood	TRIBO_015_FLINT1	Sk	0.0469832	0.1	65
5	sprucewood	TRIBO_015_FLINT1	Sa	0.073836243	0.1	66
5	sprucewood	TRIBO_015_FLINT1	Sal	16.73957648	0.1	66
5	sprucewood	TRIBO_015_FLINT1	Spc	1.795290169	0.1	66
5	sprucewood	TRIBO_015_FLINT1	Smr1	14.77512091	0.1	66
5	sprucewood	TRIBO_015_FLINT1	Str	0.606928	0.1	66
5	sprucewood	TRIBO_015_FLINT1	Std	140.49	0.1	66
5	sprucewood	TRIBO_015_FLINT1	Spk	0.0692385	0.1	66
5	sprucewood	TRIBO_015_FLINT1	Sk	0.0818837	0.1	66
5	sprucewood	TRIBO_015_FLINT1	Sa	0.032997995	0.1	67
5	sprucewood	TRIBO_015_FLINT1	Sal	11.7542718	0.1	67
5	sprucewood	TRIBO_015_FLINT1	Spc	1.435094461	0.1	67
5	sprucewood	TRIBO_015_FLINT1	Smr1	7.588403345	0.1	67
5	sprucewood	TRIBO_015_FLINT1	Str	0.607195	0.1	67
5	sprucewood	TRIBO_015_FLINT1	Std	115.754	0.1	67
5	sprucewood	TRIBO_015_FLINT1	Spk	0.01867	0.1	67
5	sprucewood	TRIBO_015_FLINT1	Sk	0.0498744	0.1	67
5	ivory	TRIBO_014_FLINT1	Sa	0.405457615	3.9	68
5	ivory	TRIBO_014_FLINT1	Sal	12.68971662	3.9	68
5	ivory	TRIBO_014_FLINT1	Spc	1.08000284	3.9	68
5	ivory	TRIBO_014_FLINT1	Smr1	10.20774749	3.9	68
5	ivory	TRIBO_014_FLINT1	Str	0.754567	3.9	68
5	ivory	TRIBO_014_FLINT1	Std	94.9954	3.9	68
5	ivory	TRIBO_014_FLINT1	Spk	0.421866	3.9	68
5	ivory	TRIBO_014_FLINT1	Sk	1.07536	3.9	68
5	ivory	TRIBO_014_FLINT1	Sa	0.423257189	3.9	69
5	ivory	TRIBO_014_FLINT1	Sal	15.55767886	3.9	69
5	ivory	TRIBO_014_FLINT1	Spc	0.786012596	3.9	69
5	ivory	TRIBO_014_FLINT1	Smr1	10.45054782	3.9	69
5	ivory	TRIBO_014_FLINT1	Str	0.690194	3.9	69
5	ivory	TRIBO_014_FLINT1	Std	4.00038	3.9	69
5	ivory	TRIBO_014_FLINT1	Spk	0.761552	3.9	69
5	ivory	TRIBO_014_FLINT1	Sk	1.03985	3.9	69
5	ivory	TRIBO_014_FLINT1	Sa	0.590612371	3.9	70
5	ivory	TRIBO_014_FLINT1	Sal	14.83448858	3.9	70
5	ivory	TRIBO_014_FLINT1	Spc	1.670899	3.9	70
5	ivory	TRIBO_014_FLINT1	Smr1	12.99013891	3.9	70
5	ivory	TRIBO_014_FLINT1	Str	0.63462	3.9	70
5	ivory	TRIBO_014_FLINT1	Std	94.7525	3.9	70
5	ivory	TRIBO_014_FLINT1	Spk	0.848305	3.9	70
5	ivory	TRIBO_014_FLINT1	Sk	1.32361	3.9	70
5	ivory	TRIBO_014_FLINT1	Sa	0.437209111	3.9	71
5	ivory	TRIBO_014_FLINT1	Sal	13.40456068	3.9	71
5	ivory	TRIBO_014_FLINT1	Spc	1.053762781	3.9	71
5	ivory	TRIBO_014_FLINT1	Smr1	9.052596857	3.9	71
5	ivory	TRIBO_014_FLINT1	Str	0.560979	3.9	71
5	ivory	TRIBO_014_FLINT1	Std	84.7569	3.9	71
5	ivory	TRIBO_014_FLINT1	Spk	0.346544	3.9	71
5	ivory	TRIBO_014_FLINT1	Sk	0.770758	3.9	71
5	ivory	TRIBO_014_FLINT1	Sa	0.481382534	3.9	72
5	ivory	TRIBO_014_FLINT1	Sal	15.35943025	3.9	72
5	ivory	TRIBO_014_FLINT1	Spc	1.213745769	3.9	72
5	ivory	TRIBO_014_FLINT1	Smr1	12.72582131	3.9	72
5	ivory	TRIBO_014_FLINT1	Str	0.764054	3.9	72
5	ivory	TRIBO_014_FLINT1	Std	33.9965	3.9	72
5	ivory	TRIBO_014_FLINT1	Spk	0.956548	3.9	72
5	ivory	TRIBO_014_FLINT1	Sk	1.10425	3.9	72
3	ivory	TRIBO_025_FLINT1	Sa	0.526427398	3.9	73
3	ivory	TRIBO_025_FLINT1	Sal	14.65581895	3.9	73
3	ivory	TRIBO_025_FLINT1	Spc	4.917942193	3.9	73
3	ivory	TRIBO_025_FLINT1	Smr1	11.14167514	3.9	73
3	ivory	TRIBO_025_FLINT1	Str	0.836677	3.9	73
3	ivory	TRIBO_025_FLINT1	Std	43.9946	3.9	73
3	ivory	TRIBO_025_FLINT1	Spk	0.772586	3.9	73
3	ivory	TRIBO_025_FLINT1	Sk	1.18547	3.9	73
3	ivory	TRIBO_025_FLINT1	Sa	0.485199714	3.9	74
3	ivory	TRIBO_025_FLINT1	Sal	19.98902253	3.9	74
3	ivory	TRIBO_025_FLINT1	Spc	2.080104754	3.9	74
3	ivory	TRIBO_025_FLINT1	Smr1	10.25288012	3.9	74
3	ivory	TRIBO_025_FLINT1	Str	0.475462	3.9	74
3	ivory	TRIBO_025_FLINT1	Std	60.9956	3.9	74
3	ivory	TRIBO_025_FLINT1	Spk	0.503083	3.9	74
3	ivory	TRIBO_025_FLINT1	Sk	0.955083	3.9	74
3	ivory	TRIBO_025_FLINT1	Sa	0.380645766	3.9	75
3	ivory	TRIBO_025_FLINT1	Sal	12.1289669	3.9	75
3	ivory	TRIBO_025_FLINT1	Spc	2.203879206	3.9	75
3	ivory	TRIBO_025_FLINT1	Smr1	11.42790496	3.9	75
3	ivory	TRIBO_025_FLINT1	Str	0.828129	3.9	75
3	ivory	TRIBO_025_FLINT1	Std	160.496	3.9	75
3	ivory	TRIBO_025_FLINT1	Spk	0.493114	3.9	75
3	ivory	TRIBO_025_FLINT1	Sk	0.765254	3.9	75
3	ivory	TRIBO_025_FLINT1	Sa	0.393040525	3.9	76
3	ivory	TRIBO_025_FLINT1	Sal	15.94604066	3.9	76
3	ivory	TRIBO_025_FLINT1	Spc	2.111222755	3.9	76
3	ivory	TRIBO_025_FLINT1	Smr1	11.28754032	3.9	76
3	ivory	TRIBO_025_FLINT1	Str	0.703344	3.9	76
3	ivory	TRIBO_025_FLINT1	Std	177.49	3.9	76
3	ivory	TRIBO_025_FLINT1	Spk	0.436032	3.9	76
3	ivory	TRIBO_025_FLINT1	Sk	0.780252	3.9	76
3	ivory	TRIBO_025_FLINT1	Sa	0.506332693	3.9	77
3	ivory	TRIBO_025_FLINT1	Sal	16.51766068	3.9	77
3	ivory	TRIBO_025_FLINT1	Spc	2.046592195	3.9	77
3	ivory	TRIBO_025_FLINT1	Smr1	9.848856714	3.9	77
3	ivory	TRIBO_025_FLINT1	Str	0.87077	3.9	77
3	ivory	TRIBO_025_FLINT1	Std	95.4877	3.9	77
3	ivory	TRIBO_025_FLINT1	Spk	0.530242	3.9	77
3	ivory	TRIBO_025_FLINT1	Sk	1.21423	3.9	77
1	ivory	TRIBO_025_FLINT1	Sa	0.368628753	3.9	78
1	ivory	TRIBO_025_FLINT1	Sal	13.80569678	3.9	78
1	ivory	TRIBO_025_FLINT1	Spc	1.063803335	3.9	78
1	ivory	TRIBO_025_FLINT1	Smr1	10.97789087	3.9	78
1	ivory	TRIBO_025_FLINT1	Str	0.890181	3.9	78
1	ivory	TRIBO_025_FLINT1	Std	176.493	3.9	78
1	ivory	TRIBO_025_FLINT1	Spk	0.47714	3.9	78
1	ivory	TRIBO_025_FLINT1	Sk	0.926349	3.9	78
1	ivory	TRIBO_025_FLINT1	Sa	0.382621345	3.9	79
1	ivory	TRIBO_025_FLINT1	Sal	13.10746141	3.9	79
1	ivory	TRIBO_025_FLINT1	Spc	1.308059443	3.9	79
1	ivory	TRIBO_025_FLINT1	Smr1	12.10810739	3.9	79
1	ivory	TRIBO_025_FLINT1	Str	0.689659	3.9	79
1	ivory	TRIBO_025_FLINT1	Std	175.999	3.9	79
1	ivory	TRIBO_025_FLINT1	Spk	0.717938	3.9	79
1	ivory	TRIBO_025_FLINT1	Sk	0.858636	3.9	79
1	ivory	TRIBO_025_FLINT1	Sa	0.394661924	3.9	80
1	ivory	TRIBO_025_FLINT1	Sal	15.02047403	3.9	80
1	ivory	TRIBO_025_FLINT1	Spc	1.297961409	3.9	80
1	ivory	TRIBO_025_FLINT1	Smr1	11.62019645	3.9	80
1	ivory	TRIBO_025_FLINT1	Str	0.474052	3.9	80
1	ivory	TRIBO_025_FLINT1	Std	8.25127	3.9	80
1	ivory	TRIBO_025_FLINT1	Spk	0.326489	3.9	80
1	ivory	TRIBO_025_FLINT1	Sk	0.721127	3.9	80
1	ivory	TRIBO_025_FLINT1	Sa	0.436172208	3.9	81
1	ivory	TRIBO_025_FLINT1	Sal	13.66976127	3.9	81
1	ivory	TRIBO_025_FLINT1	Spc	1.407989464	3.9	81
1	ivory	TRIBO_025_FLINT1	Smr1	10.97871623	3.9	81
1	ivory	TRIBO_025_FLINT1	Str	0.861766	3.9	81
1	ivory	TRIBO_025_FLINT1	Std	95.2444	3.9	81
1	ivory	TRIBO_025_FLINT1	Spk	0.611722	3.9	81
1	ivory	TRIBO_025_FLINT1	Sk	1.12654	3.9	81
0	raw	TRIBO_010_FLINT1	Sa	0.460433154	NA	82
0	raw	TRIBO_010_FLINT1	Sal	12.38214065	NA	82
0	raw	TRIBO_010_FLINT1	Spc	2.098737044	NA	82
0	raw	TRIBO_010_FLINT1	Smr1	11.52605598	NA	82
0	raw	TRIBO_010_FLINT1	Str	0.879821	NA	82
0	raw	TRIBO_010_FLINT1	Std	106.991	NA	82
0	raw	TRIBO_010_FLINT1	Spk	0.69468	NA	82
0	raw	TRIBO_010_FLINT1	Sk	1.23094	NA	82
0	raw	TRIBO_010_FLINT1	Sa	0.459601612	NA	83
0	raw	TRIBO_010_FLINT1	Sal	13.17537533	NA	83
0	raw	TRIBO_010_FLINT1	Spc	1.907084835	NA	83
0	raw	TRIBO_010_FLINT1	Smr1	10.2872549	NA	83
0	raw	TRIBO_010_FLINT1	Str	0.826326	NA	83
0	raw	TRIBO_010_FLINT1	Std	176.743	NA	83
0	raw	TRIBO_010_FLINT1	Spk	0.525419	NA	83
0	raw	TRIBO_010_FLINT1	Sk	1.13808	NA	83
0	raw	TRIBO_010_FLINT1	Sa	0.370180139	NA	84
0	raw	TRIBO_010_FLINT1	Sal	12.08239523	NA	84
0	raw	TRIBO_010_FLINT1	Spc	1.970326126	NA	84
0	raw	TRIBO_010_FLINT1	Smr1	9.752249237	NA	84
0	raw	TRIBO_010_FLINT1	Str	0.714641	NA	84
0	raw	TRIBO_010_FLINT1	Std	85.2468	NA	84
0	raw	TRIBO_010_FLINT1	Spk	0.390671	NA	84
0	raw	TRIBO_010_FLINT1	Sk	1.0008	NA	84
0	raw	TRIBO_010_FLINT1	Sa	0.672609035	NA	85
0	raw	TRIBO_010_FLINT1	Sal	16.88642434	NA	85
0	raw	TRIBO_010_FLINT1	Spc	1.666902477	NA	85
0	raw	TRIBO_010_FLINT1	Smr1	12.77711605	NA	85
0	raw	TRIBO_010_FLINT1	Str	0.738756	NA	85
0	raw	TRIBO_010_FLINT1	Std	67.25	NA	85
0	raw	TRIBO_010_FLINT1	Spk	1.00222	NA	85
0	raw	TRIBO_010_FLINT1	Sk	1.4181	NA	85
0	raw	TRIBO_010_FLINT1	Sa	0.493361478	NA	86
0	raw	TRIBO_010_FLINT1	Sal	12.79921247	NA	86
0	raw	TRIBO_010_FLINT1	Spc	2.087285775	NA	86
0	raw	TRIBO_010_FLINT1	Smr1	11.02503755	NA	86
0	raw	TRIBO_010_FLINT1	Str	0.80767	NA	86
0	raw	TRIBO_010_FLINT1	Std	58.5087	NA	86
0	raw	TRIBO_010_FLINT1	Spk	0.711806	NA	86
0	raw	TRIBO_010_FLINT1	Sk	1.31456	NA	86
0	raw	TRIBO_011_FLINT1	Sa	0.401226909	NA	87
0	raw	TRIBO_011_FLINT1	Sal	10.82576867	NA	87
0	raw	TRIBO_011_FLINT1	Spc	1.256361094	NA	87
0	raw	TRIBO_011_FLINT1	Smr1	9.874506802	NA	87
0	raw	TRIBO_011_FLINT1	Str	0.739751	NA	87
0	raw	TRIBO_011_FLINT1	Std	99.51	NA	87
0	raw	TRIBO_011_FLINT1	Spk	0.389279	NA	87
0	raw	TRIBO_011_FLINT1	Sk	0.908213	NA	87
0	raw	TRIBO_011_FLINT1	Sa	0.412662245	NA	88
0	raw	TRIBO_011_FLINT1	Sal	11.12431637	NA	88
0	raw	TRIBO_011_FLINT1	Spc	1.56393435	NA	88
0	raw	TRIBO_011_FLINT1	Smr1	10.01308521	NA	88
0	raw	TRIBO_011_FLINT1	Str	0.700526	NA	88
0	raw	TRIBO_011_FLINT1	Std	175.761	NA	88
0	raw	TRIBO_011_FLINT1	Spk	0.463865	NA	88
0	raw	TRIBO_011_FLINT1	Sk	1.05809	NA	88
0	raw	TRIBO_011_FLINT1	Sa	0.433249707	NA	89
0	raw	TRIBO_011_FLINT1	Sal	14.25578237	NA	89
0	raw	TRIBO_011_FLINT1	Spc	1.669961222	NA	89
0	raw	TRIBO_011_FLINT1	Smr1	10.1955862	NA	89
0	raw	TRIBO_011_FLINT1	Str	0.669348	NA	89
0	raw	TRIBO_011_FLINT1	Std	170.497	NA	89
0	raw	TRIBO_011_FLINT1	Spk	0.585308	NA	89
0	raw	TRIBO_011_FLINT1	Sk	1.0862	NA	89
0	raw	TRIBO_011_FLINT1	Sa	0.435846203	NA	90
0	raw	TRIBO_011_FLINT1	Sal	11.7888308	NA	90
0	raw	TRIBO_011_FLINT1	Spc	1.725185946	NA	90
0	raw	TRIBO_011_FLINT1	Smr1	10.50203183	NA	90
0	raw	TRIBO_011_FLINT1	Str	0.686821	NA	90
0	raw	TRIBO_011_FLINT1	Std	7.74658	NA	90
0	raw	TRIBO_011_FLINT1	Spk	0.501189	NA	90
0	raw	TRIBO_011_FLINT1	Sk	1.02331	NA	90
0	raw	TRIBO_011_FLINT1	Sa	0.544265627	NA	91
0	raw	TRIBO_011_FLINT1	Sal	14.26149714	NA	91
0	raw	TRIBO_011_FLINT1	Spc	2.338257153	NA	91
0	raw	TRIBO_011_FLINT1	Smr1	10.52992002	NA	91
0	raw	TRIBO_011_FLINT1	Str	0.7391	NA	91
0	raw	TRIBO_011_FLINT1	Std	155.507	NA	91
0	raw	TRIBO_011_FLINT1	Spk	0.609228	NA	91
0	raw	TRIBO_011_FLINT1	Sk	1.30573	NA	91
0	raw	TRIBO_022_FLINT1	Sa	0.281729757	NA	92
0	raw	TRIBO_022_FLINT1	Sal	10.08123901	NA	92
0	raw	TRIBO_022_FLINT1	Spc	0.324265042	NA	92
0	raw	TRIBO_022_FLINT1	Smr1	10.08598215	NA	92
0	raw	TRIBO_022_FLINT1	Str	0.775253	NA	92
0	raw	TRIBO_022_FLINT1	Std	95.0055	NA	92
0	raw	TRIBO_022_FLINT1	Spk	0.347218	NA	92
0	raw	TRIBO_022_FLINT1	Sk	0.789442	NA	92
0	raw	TRIBO_022_FLINT1	Sa	0.331519716	NA	93
0	raw	TRIBO_022_FLINT1	Sal	12.4569932	NA	93
0	raw	TRIBO_022_FLINT1	Spc	0.40375935	NA	93
0	raw	TRIBO_022_FLINT1	Smr1	10.36341155	NA	93
0	raw	TRIBO_022_FLINT1	Str	0.747104	NA	93
0	raw	TRIBO_022_FLINT1	Std	172.503	NA	93
0	raw	TRIBO_022_FLINT1	Spk	0.444407	NA	93
0	raw	TRIBO_022_FLINT1	Sk	0.848256	NA	93
0	raw	TRIBO_022_FLINT1	Sa	0.334096803	NA	94
0	raw	TRIBO_022_FLINT1	Sal	13.06046352	NA	94
0	raw	TRIBO_022_FLINT1	Spc	0.395773075	NA	94
0	raw	TRIBO_022_FLINT1	Smr1	10.95245349	NA	94
0	raw	TRIBO_022_FLINT1	Str	0.826751	NA	94
0	raw	TRIBO_022_FLINT1	Std	95.2404	NA	94
0	raw	TRIBO_022_FLINT1	Spk	0.395651	NA	94
0	raw	TRIBO_022_FLINT1	Sk	0.897738	NA	94
0	raw	TRIBO_022_FLINT1	Sa	0.299496772	NA	95
0	raw	TRIBO_022_FLINT1	Sal	12.1422734	NA	95
0	raw	TRIBO_022_FLINT1	Spc	0.479502625	NA	95
0	raw	TRIBO_022_FLINT1	Smr1	10.68353357	NA	95
0	raw	TRIBO_022_FLINT1	Str	0.749963	NA	95
0	raw	TRIBO_022_FLINT1	Std	171.746	NA	95
0	raw	TRIBO_022_FLINT1	Spk	0.326481	NA	95
0	raw	TRIBO_022_FLINT1	Sk	0.791176	NA	95
0	raw	TRIBO_022_FLINT1	Sa	0.509588972	NA	96
0	raw	TRIBO_022_FLINT1	Sal	15.82008686	NA	96
0	raw	TRIBO_022_FLINT1	Spc	0.539121861	NA	96
0	raw	TRIBO_022_FLINT1	Smr1	13.0719251	NA	96
0	raw	TRIBO_022_FLINT1	Str	0.783712	NA	96
0	raw	TRIBO_022_FLINT1	Std	163.247	NA	96
0	raw	TRIBO_022_FLINT1	Spk	0.82019	NA	96
0	raw	TRIBO_022_FLINT1	Sk	1.01701	NA	96
0	raw	TRIBO_013_FLINT1	Sa	0.445531154	NA	97
0	raw	TRIBO_013_FLINT1	Sal	11.97781241	NA	97
0	raw	TRIBO_013_FLINT1	Spc	2.291162871	NA	97
0	raw	TRIBO_013_FLINT1	Smr1	10.7708103	NA	97
0	raw	TRIBO_013_FLINT1	Str	0.701186	NA	97
0	raw	TRIBO_013_FLINT1	Std	95.5032	NA	97
0	raw	TRIBO_013_FLINT1	Spk	0.565759	NA	97
0	raw	TRIBO_013_FLINT1	Sk	1.13871	NA	97
0	raw	TRIBO_013_FLINT1	Sa	0.519781206	NA	98
0	raw	TRIBO_013_FLINT1	Sal	13.54814833	NA	98
0	raw	TRIBO_013_FLINT1	Spc	2.390387036	NA	98
0	raw	TRIBO_013_FLINT1	Smr1	10.78703406	NA	98
0	raw	TRIBO_013_FLINT1	Str	0.765023	NA	98
0	raw	TRIBO_013_FLINT1	Std	7.98811	NA	98
0	raw	TRIBO_013_FLINT1	Spk	0.700822	NA	98
0	raw	TRIBO_013_FLINT1	Sk	1.44363	NA	98
0	raw	TRIBO_013_FLINT1	Sa	0.61190639	NA	99
0	raw	TRIBO_013_FLINT1	Sal	12.4750925	NA	99
0	raw	TRIBO_013_FLINT1	Spc	2.340174797	NA	99
0	raw	TRIBO_013_FLINT1	Smr1	12.30579094	NA	99
0	raw	TRIBO_013_FLINT1	Str	0.711255	NA	99
0	raw	TRIBO_013_FLINT1	Std	78.5072	NA	99
0	raw	TRIBO_013_FLINT1	Spk	0.874634	NA	99
0	raw	TRIBO_013_FLINT1	Sk	1.4865	NA	99
0	raw	TRIBO_013_FLINT1	Sa	0.402475138	NA	100
0	raw	TRIBO_013_FLINT1	Sal	9.460816951	NA	100
0	raw	TRIBO_013_FLINT1	Spc	2.379060687	NA	100
0	raw	TRIBO_013_FLINT1	Smr1	10.72093283	NA	100
0	raw	TRIBO_013_FLINT1	Str	0.783501	NA	100
0	raw	TRIBO_013_FLINT1	Std	177.486	NA	100
0	raw	TRIBO_013_FLINT1	Spk	0.493834	NA	100
0	raw	TRIBO_013_FLINT1	Sk	1.16886	NA	100
0	raw	TRIBO_013_FLINT1	Sa	0.410269936	NA	101
0	raw	TRIBO_013_FLINT1	Sal	13.64471631	NA	101
0	raw	TRIBO_013_FLINT1	Spc	2.151962413	NA	101
0	raw	TRIBO_013_FLINT1	Smr1	11.10110232	NA	101
0	raw	TRIBO_013_FLINT1	Str	0.820427	NA	101
0	raw	TRIBO_013_FLINT1	Std	177.24	NA	101
0	raw	TRIBO_013_FLINT1	Spk	0.576834	NA	101
0	raw	TRIBO_013_FLINT1	Sk	1.03809	NA	101
0	raw	TRIBO_008_FLINT1	Sa	0.367286762	NA	102
0	raw	TRIBO_008_FLINT1	Sal	10.38762641	NA	102
0	raw	TRIBO_008_FLINT1	Spc	0.829371526	NA	102
0	raw	TRIBO_008_FLINT1	Smr1	8.488969637	NA	102
0	raw	TRIBO_008_FLINT1	Str	0.780748	NA	102
0	raw	TRIBO_008_FLINT1	Std	157.503	NA	102
0	raw	TRIBO_008_FLINT1	Spk	0.377597	NA	102
0	raw	TRIBO_008_FLINT1	Sk	1.06892	NA	102
0	raw	TRIBO_008_FLINT1	Sa	0.431565023	NA	103
0	raw	TRIBO_008_FLINT1	Sal	11.20897502	NA	103
0	raw	TRIBO_008_FLINT1	Spc	1.080706112	NA	103
0	raw	TRIBO_008_FLINT1	Smr1	11.41939988	NA	103
0	raw	TRIBO_008_FLINT1	Str	0.775896	NA	103
0	raw	TRIBO_008_FLINT1	Std	127.499	NA	103
0	raw	TRIBO_008_FLINT1	Spk	0.780237	NA	103
0	raw	TRIBO_008_FLINT1	Sk	1.1676	NA	103
0	raw	TRIBO_008_FLINT1	Sa	0.462148628	NA	104
0	raw	TRIBO_008_FLINT1	Sal	12.19585825	NA	104
0	raw	TRIBO_008_FLINT1	Spc	1.347878814	NA	104
0	raw	TRIBO_008_FLINT1	Smr1	9.274844428	NA	104
0	raw	TRIBO_008_FLINT1	Str	0.832406	NA	104
0	raw	TRIBO_008_FLINT1	Std	132.992	NA	104
0	raw	TRIBO_008_FLINT1	Spk	0.448653	NA	104
0	raw	TRIBO_008_FLINT1	Sk	1.20677	NA	104
0	raw	TRIBO_008_FLINT1	Sa	0.483731691	NA	105
0	raw	TRIBO_008_FLINT1	Sal	12.83511384	NA	105
0	raw	TRIBO_008_FLINT1	Spc	1.360663878	NA	105
0	raw	TRIBO_008_FLINT1	Smr1	10.53858928	NA	105
0	raw	TRIBO_008_FLINT1	Str	0.83435	NA	105
0	raw	TRIBO_008_FLINT1	Std	101.742	NA	105
0	raw	TRIBO_008_FLINT1	Spk	0.54238	NA	105
0	raw	TRIBO_008_FLINT1	Sk	1.26882	NA	105
0	raw	TRIBO_008_FLINT1	Sa	0.52216994	NA	106
0	raw	TRIBO_008_FLINT1	Sal	14.67940468	NA	106
0	raw	TRIBO_008_FLINT1	Spc	0.983507333	NA	106
0	raw	TRIBO_008_FLINT1	Smr1	10.05683378	NA	106
0	raw	TRIBO_008_FLINT1	Str	0.538638	NA	106
0	raw	TRIBO_008_FLINT1	Std	106.253	NA	106
0	raw	TRIBO_008_FLINT1	Spk	0.531913	NA	106
0	raw	TRIBO_008_FLINT1	Sk	1.2592	NA	106
0	raw	TRIBO_015_FLINT1	Sa	0.403282284	NA	107
0	raw	TRIBO_015_FLINT1	Sal	11.39734147	NA	107
0	raw	TRIBO_015_FLINT1	Spc	2.394145067	NA	107
0	raw	TRIBO_015_FLINT1	Smr1	10.74764071	NA	107
0	raw	TRIBO_015_FLINT1	Str	0.708444	NA	107
0	raw	TRIBO_015_FLINT1	Std	130.499	NA	107
0	raw	TRIBO_015_FLINT1	Spk	0.528785	NA	107
0	raw	TRIBO_015_FLINT1	Sk	1.09985	NA	107
0	raw	TRIBO_015_FLINT1	Sa	0.413015799	NA	108
0	raw	TRIBO_015_FLINT1	Sal	12.64464637	NA	108
0	raw	TRIBO_015_FLINT1	Spc	2.376836124	NA	108
0	raw	TRIBO_015_FLINT1	Smr1	10.99050091	NA	108
0	raw	TRIBO_015_FLINT1	Str	0.782806	NA	108
0	raw	TRIBO_015_FLINT1	Std	84.5184	NA	108
0	raw	TRIBO_015_FLINT1	Spk	0.558858	NA	108
0	raw	TRIBO_015_FLINT1	Sk	1.13582	NA	108
0	raw	TRIBO_015_FLINT1	Sa	0.395397025	NA	109
0	raw	TRIBO_015_FLINT1	Sal	11.1678095	NA	109
0	raw	TRIBO_015_FLINT1	Spc	2.320370433	NA	109
0	raw	TRIBO_015_FLINT1	Smr1	11.56757316	NA	109
0	raw	TRIBO_015_FLINT1	Str	0.753399	NA	109
0	raw	TRIBO_015_FLINT1	Std	164.744	NA	109
0	raw	TRIBO_015_FLINT1	Spk	0.453892	NA	109
0	raw	TRIBO_015_FLINT1	Sk	1.04087	NA	109
0	raw	TRIBO_015_FLINT1	Sa	0.42547111	NA	110
0	raw	TRIBO_015_FLINT1	Sal	12.53165935	NA	110
0	raw	TRIBO_015_FLINT1	Spc	2.490955944	NA	110
0	raw	TRIBO_015_FLINT1	Smr1	11.1560073	NA	110
0	raw	TRIBO_015_FLINT1	Str	0.811197	NA	110
0	raw	TRIBO_015_FLINT1	Std	176.986	NA	110
0	raw	TRIBO_015_FLINT1	Spk	0.48201	NA	110
0	raw	TRIBO_015_FLINT1	Sk	1.11226	NA	110
0	raw	TRIBO_015_FLINT1	Sa	0.411637242	NA	111
0	raw	TRIBO_015_FLINT1	Sal	12.42354897	NA	111
0	raw	TRIBO_015_FLINT1	Spc	2.427575023	NA	111
0	raw	TRIBO_015_FLINT1	Smr1	10.66246837	NA	111
0	raw	TRIBO_015_FLINT1	Str	0.778653	NA	111
0	raw	TRIBO_015_FLINT1	Std	172	NA	111
0	raw	TRIBO_015_FLINT1	Spk	0.504422	NA	111
0	raw	TRIBO_015_FLINT1	Sk	1.02593	NA	111
0	raw	TRIBO_014_FLINT1	Sa	0.489359464	NA	112
0	raw	TRIBO_014_FLINT1	Sal	18.89993242	NA	112
0	raw	TRIBO_014_FLINT1	Spc	2.249368959	NA	112
0	raw	TRIBO_014_FLINT1	Smr1	9.890531632	NA	112
0	raw	TRIBO_014_FLINT1	Str	0.911102	NA	112
0	raw	TRIBO_014_FLINT1	Std	34.2447	NA	112
0	raw	TRIBO_014_FLINT1	Spk	0.44295	NA	112
0	raw	TRIBO_014_FLINT1	Sk	1.19004	NA	112
0	raw	TRIBO_014_FLINT1	Sa	0.51038864	NA	113
0	raw	TRIBO_014_FLINT1	Sal	14.02235908	NA	113
0	raw	TRIBO_014_FLINT1	Spc	2.351459205	NA	113
0	raw	TRIBO_014_FLINT1	Smr1	10.95208447	NA	113
0	raw	TRIBO_014_FLINT1	Str	0.745918	NA	113
0	raw	TRIBO_014_FLINT1	Std	176.01	NA	113
0	raw	TRIBO_014_FLINT1	Spk	0.549447	NA	113
0	raw	TRIBO_014_FLINT1	Sk	1.21354	NA	113
0	raw	TRIBO_014_FLINT1	Sa	0.458854562	NA	114
0	raw	TRIBO_014_FLINT1	Sal	12.38035848	NA	114
0	raw	TRIBO_014_FLINT1	Spc	2.460373529	NA	114
0	raw	TRIBO_014_FLINT1	Smr1	11.00174926	NA	114
0	raw	TRIBO_014_FLINT1	Str	0.762836	NA	114
0	raw	TRIBO_014_FLINT1	Std	109.507	NA	114
0	raw	TRIBO_014_FLINT1	Spk	0.531485	NA	114
0	raw	TRIBO_014_FLINT1	Sk	1.17868	NA	114
0	raw	TRIBO_014_FLINT1	Sa	0.45122099	NA	115
0	raw	TRIBO_014_FLINT1	Sal	10.23105739	NA	115
0	raw	TRIBO_014_FLINT1	Spc	2.265558186	NA	115
0	raw	TRIBO_014_FLINT1	Smr1	12.03451333	NA	115
0	raw	TRIBO_014_FLINT1	Str	0.755875	NA	115
0	raw	TRIBO_014_FLINT1	Std	85.2523	NA	115
0	raw	TRIBO_014_FLINT1	Spk	0.636193	NA	115
0	raw	TRIBO_014_FLINT1	Sk	1.15524	NA	115
0	raw	TRIBO_014_FLINT1	Sa	0.415377216	NA	116
0	raw	TRIBO_014_FLINT1	Sal	11.23024087	NA	116
0	raw	TRIBO_014_FLINT1	Spc	2.275431728	NA	116
0	raw	TRIBO_014_FLINT1	Smr1	11.21824681	NA	116
0	raw	TRIBO_014_FLINT1	Str	0.744944	NA	116
0	raw	TRIBO_014_FLINT1	Std	34.244	NA	116
0	raw	TRIBO_014_FLINT1	Spk	0.498272	NA	116
0	raw	TRIBO_014_FLINT1	Sk	1.04614	NA	116
0	raw	TRIBO_025_FLINT1	Sa	0.424060226	NA	117
0	raw	TRIBO_025_FLINT1	Sal	10.90842587	NA	117
0	raw	TRIBO_025_FLINT1	Spc	1.413590327	NA	117
0	raw	TRIBO_025_FLINT1	Smr1	9.800953807	NA	117
0	raw	TRIBO_025_FLINT1	Str	0.56085	NA	117
0	raw	TRIBO_025_FLINT1	Std	85.2432	NA	117
0	raw	TRIBO_025_FLINT1	Spk	0.45567	NA	117
0	raw	TRIBO_025_FLINT1	Sk	1.01335	NA	117
0	raw	TRIBO_025_FLINT1	Sa	0.351060116	NA	118
0	raw	TRIBO_025_FLINT1	Sal	11.6522766	NA	118
0	raw	TRIBO_025_FLINT1	Spc	1.124997543	NA	118
0	raw	TRIBO_025_FLINT1	Smr1	10.8751587	NA	118
0	raw	TRIBO_025_FLINT1	Str	0.783911	NA	118
0	raw	TRIBO_025_FLINT1	Std	94.7422	NA	118
0	raw	TRIBO_025_FLINT1	Spk	0.425808	NA	118
0	raw	TRIBO_025_FLINT1	Sk	0.908849	NA	118
0	raw	TRIBO_025_FLINT1	Sa	0.40056656	NA	119
0	raw	TRIBO_025_FLINT1	Sal	12.14237196	NA	119
0	raw	TRIBO_025_FLINT1	Spc	1.027135971	NA	119
0	raw	TRIBO_025_FLINT1	Smr1	9.850378874	NA	119
0	raw	TRIBO_025_FLINT1	Str	0.801353	NA	119
0	raw	TRIBO_025_FLINT1	Std	85.509	NA	119
0	raw	TRIBO_025_FLINT1	Spk	0.477161	NA	119
0	raw	TRIBO_025_FLINT1	Sk	1.03291	NA	119
0	raw	TRIBO_025_FLINT1	Sa	0.358736849	NA	120
0	raw	TRIBO_025_FLINT1	Sal	12.71924485	NA	120
0	raw	TRIBO_025_FLINT1	Spc	1.053784666	NA	120
0	raw	TRIBO_025_FLINT1	Smr1	10.19447903	NA	120
0	raw	TRIBO_025_FLINT1	Str	0.839027	NA	120
0	raw	TRIBO_025_FLINT1	Std	3.24955	NA	120
0	raw	TRIBO_025_FLINT1	Spk	0.467935	NA	120
0	raw	TRIBO_025_FLINT1	Sk	0.9163	NA	120
0	raw	TRIBO_025_FLINT1	Sa	0.409721256	NA	121
0	raw	TRIBO_025_FLINT1	Sal	15.6447874	NA	121
0	raw	TRIBO_025_FLINT1	Spc	0.934125924	NA	121
0	raw	TRIBO_025_FLINT1	Smr1	11.48274508	NA	121
0	raw	TRIBO_025_FLINT1	Str	0.790153	NA	121
0	raw	TRIBO_025_FLINT1	Std	95.4847	NA	121
0	raw	TRIBO_025_FLINT1	Spk	0.596981	NA	121
0	raw	TRIBO_025_FLINT1	Sk	1.03585	NA	121
